# Supplementary material for: In Vitro Analysis of SARS-CoV-2 Spike Protein and Ivermectin Interaction
Source: Int J Mol Sci. 2023 Nov 16;24(22):16392. doi: 10.3390/ijms242216392 (PMC10671224; doi:10.3390/ijms242216392)
Supplement: Supplementary file 1 [file ijms-24-16392-s001.zip]

Archive with 1 entries (1 files):
- ijms-2601295-supplementary.pdf
